# Supplementary material for: 3D-Printed Porous Magnetic Carbon Materials Derived from Metal–Organic Frameworks
Source: Polymers (Basel). 2021 Nov 10;13(22):3881. doi: 10.3390/polym13223881 (PMC8626018; doi:10.3390/polym13223881)
Supplement: Supplementary file 1 [file polymers-13-03881-s001.zip]

Archive with 1 entries (1 files):
- polymers-1456674-supplementary.pdf
